# Supplementary material for: Single-Crystal X-ray and Solid-State NMR Characterisation of AND-1184 and Its Hydrochloride Form
Source: Materials (Basel). 2021 Nov 25;14(23):7175. doi: 10.3390/ma14237175 (PMC8658117; doi:10.3390/ma14237175)
Supplement: Supplementary file 1 [file materials-14-07175-s001.zip]

Archive with 1 entries (1 files):
- materials-1448058-supplementary.pdf
